# Supplementary material for: A Unique Immune-Related Gene Signature Represents Advanced Liver Fibrosis and Reveals Potential Therapeutic Targets
Source: Biomedicines. 2022 Jan 16;10(1):180. doi: 10.3390/biomedicines10010180 (PMC8774116; doi:10.3390/biomedicines10010180)
Supplement: Supplementary file 1 [file biomedicines-10-00180-s001.zip]

Archive with 1 entries (1 files):
- biomedicines-1546260-supplementary.pdf
